# Supplementary material for: A Multiparametric Protocol for the Detailed Phytochemical and Antioxidant Characterisation of Plant Extracts
Source: Methods Protoc. 2023 Apr 5;6(2):40. doi: 10.3390/mps6020040 (PMC10144381; doi:10.3390/mps6020040)
Supplement: Supplementary file 1 [file mps-06-00040-s001.zip]

Archive with 2 entries (2 files):
- Manuscript Dataset 2.xlsx
- Manuscript Dataset 1.xlsx
