# Supplementary material for: A Multiparametric Protocol for the Detailed Phytochemical and Antioxidant Characterisation of Plant Extracts
Source: Methods Protoc. 2023 Apr 5;6(2):40. doi: 10.3390/mps6020040 (PMC10144381; doi:10.3390/mps6020040)
Supplement: Supplementary file 1 [file mps-06-00040-s001.zip › Manuscript Dataset 2.xlsx]

## Sheet: Flavonoids
	Catechin μM in 100 μl	Catechin nmoles in 100 μl sample volume		A 500 nm	Net absorbance
					Values triplicates	Average	SD
	0	0	0	0	0	0	0
	10	1	1	0.0639	0.0265	0.0279333	0.00135769
	10	1		0.0655	0.0281
	10	1		0.0666	0.0292
	20	2	2	0.0958	0.0584	0.0578	0.000599999
	20	2		0.0952	0.0578
	20	2		0.0946	0.0572
	30	3	3	0.1222	0.0848	0.0892333	0.0078526
	30	3		0.122	0.0846
	30	3		0.1357	0.0983
	40	4	4	0.1552	0.1178	0.119367	0.00137961
	40	4		0.1573	0.1199
	40	4		0.1578	0.1204
	50	5	5	0.1872	0.1498	0.147433	0.00263122
	50	5		0.182	0.1446
	50	5		0.1853	0.1479
	60	6	6	0.2108	0.1734	0.173067	0.000577351
	60	6		0.2098	0.1724
	60	6		0.2108	0.1734
	70	7	7	0.2449	0.2075	0.203267	0.00367469
	70	7		0.2388	0.2014
	70	7		0.2383	0.2009
	80	8	8	0.2636	0.2262	0.232333	0.00647327
	80	8		0.2691	0.2317
	80	8		0.2765	0.2391
	90	9	9	0.2911	0.2537	0.253233	0.0011719
	90	9		0.2893	0.2519
	90	9		0.2915	0.2541
	100	10	10	0.3198	0.2824	0.279633	0.00380043
	100	10		0.3186	0.2812
	100	10		0.3127	0.2753
								Standard curve slope			0.0286
			RB	0.0376	0.0375	0.0375	0.037	0.0374
Sample			Dilution of the 100 μl sample volume used	A 500 nm	Net A 500 nm	nmoles catechin equivalents in 100 μl original extract volume	Concentration of extract dissolved in mg extract/ml ddH2O	Sample volume in assay	μmoles catechin/mg dried extract	Average	SD	CoV
1	Mint	1	20	0.6948	13.148	459.72	50	100	0.0919441	0.0966049	0.00463299	4.79581
		2	20	0.7045	13.342	466.504	50	100	0.0933007
		3	20	0.7575	14.402	503.566	50	100	0.100713
		4	20	0.7557	14.366	502.308	50	100	0.100462
2	Cal	1	20	0.1392	2.036	71.1888	50	100	0.0142378	0.0164196	0.00196173	11.9475
		2	20	0.1502	2.256	78.8811	50	100	0.0157762
		3	20	0.1727	2.706	94.6154	50	100	0.0189231
		4	20	0.1571	2.394	83.7063	50	100	0.0167413
3	L	1	20	0.5473	10.198	356.573	50	100	0.0713147	0.0776608	0.00508362	6.54593
		2	20	0.6348	11.948	417.762	50	100	0.0835524
		3	20	0.6022	11.296	394.965	50	100	0.078993
		4	20	0.5864	10.98	383.916	50	100	0.0767832
4	Ct	1	20	0.116	1.572	54.965	50	100	0.010993	0.0109476	0.000451667	4.12574
		2	20	0.1137	1.526	53.3566	50	100	0.0106713
		3	20	0.1129	1.51	52.7972	50	100	0.0105594
		4	20	0.1201	1.654	57.8322	50	100	0.0115664
5	Ms	1	20	0.2417	4.086	142.867	50	100	0.0285734	0.0286608	0.00221257	7.71984
		2	20	0.2643	4.538	158.671	50	100	0.0317343
		3	20	0.2272	3.796	132.727	50	100	0.0265455
		4	20	0.2361	3.974	138.951	50	100	0.0277902
6	Jc	1	20	0.123	1.712	59.8601	50	100	0.011972	0.0101084	0.00296339	29.3162
		2	20	0.106	1.372	47.972	50	100	0.00959441
		3	20	0.1284	1.82	63.6364	50	100	0.0127273
		4	20	0.0813	0.878	30.6993	50	100	0.00613986
7	H	1	20	0.1245	1.742	60.9091	50	100	0.0121818	0.0146014	0.00179432	12.2887
		2	20	0.1411	2.074	72.5175	50	100	0.0145035
		3	20	0.1548	2.348	82.0979	50	100	0.0164196
		4	20	0.1468	2.188	76.5035	50	100	0.0153007
8	StAn	1	20	0.0834	0.92	32.1678	50	100	0.00643357	0.00718881	0.000646793	8.99722
		2	20	0.0878	1.008	35.2448	50	100	0.00704895
		3	20	0.0894	1.04	36.3636	50	100	0.00727273
		4	20	0.0946	1.144	40	50	100	0.008
9	Om	1	20	0.8713	16.678	583.147	50	100	0.116629	0.119238	0.00391231	3.2811
		2	20	0.8637	16.526	577.832	50	100	0.115566
		3	20	0.9247	17.746	620.49	50	100	0.124098
		4	20	0.9001	17.254	603.287	50	100	0.120657
10	Sc	1	20	0.101	1.272	44.4755	50	100	0.00889511	0.00882517	0.000696779	7.89536
		2	20	0.0953	1.158	40.4895	50	100	0.0080979
		3	20	0.0986	1.224	42.7972	50	100	0.00855944
		4	20	0.1071	1.394	48.7413	50	100	0.00974825

## Sheet: Tannins
	Catechin μM in 100 μl	Catechin nmoles in 100 μl sample volume		A 500 nm	Net absorbance
					Values triplicates	Average	SD
	0	0	0	0	0	0	0
	10	1	1	0.0749	0.028125	0.0302917	0.00190875
	10	1		0.0785	0.031725
	10	1		0.0778	0.031025
	20	2	2	0.1486	0.101825	0.077725	0.0208717
	20	2		0.1123	0.065525
	20	2		0.1126	0.065825
	30	3	3	0.15	0.103225	0.107625	0.00504083
	30	3		0.1533	0.106525
	30	3		0.1599	0.113125
	40	4	4	0.1873	0.140525	0.147092	0.00604511
	40	4		0.1951	0.148325
	40	4		0.1992	0.152425
	50	5	5	0.2397	0.192925	0.191258	0.00165026
	50	5		0.238	0.191225
	50	5		0.2364	0.189625
	60	6	6	0.2725	0.225725	0.215925	0.0112601
	60	6		0.2504	0.203625
	60	6		0.2652	0.218425
	70	7	7	0.3	0.253225	0.246058	0.0102442
	70	7		0.2974	0.250625
	70	7		0.2811	0.234325
	80	8	8	0.3237	0.276925	0.288225	0.0150622
	80	8		0.3292	0.282425
	80	8		0.3521	0.305325
	90	9	9	0.3275	0.280725	0.288858	0.00912433
	90	9		0.3339	0.287125
	90	9		0.3455	0.298725
	100	10	10	0.3465	0.299725	0.311125	0.00987319
	100	10		0.3637	0.316925
	100	10		0.3635	0.316725
	200	20	20	0.7032	0.656425	0.628292	0.0293696
	200	20		0.6774	0.630625
	200	20		0.6446	0.597825
	500	50	50	1.1288	1.08203	1.12163	0.0546111
	500	50		1.1457	1.09892
	500	50		1.2307	1.18393
	600	60	60	1.3165	1.26972	1.27229	0.0335238
	600	60		1.2869	1.24013
	600	60		1.3538	1.30703
								Standard curve slope			0.0327
			RB	0.0454	0.0468	0.0477	0.0472	0.046775
Sample			Dilution of the 100 μl sample volume used	A 500 nm	Net A 500 nm	nmoles catechin equivalents in 100 μl original extract volume	Concentration of extract dissolved in mg extract/ml ddH2O	Sample volume in assay	μmoles catechin/mg dried extract	Average	SD	CoV
1	Mint	1	100	0.0612	1.4425	44.1132	50	100	0.00882263	0.00857798	0.000264251	3.08057
		2	100	0.0602	1.3425	41.055	50	100	0.00821101
		3	100	0.061	1.4225	43.5015	50	100	0.00870031
		4	100	0.0608	1.4025	42.8899	50	100	0.00857798
2	Cal	1	100	0.0613	1.4525	44.419	50	100	0.00888379	0.00911315	0.000266015	2.91902
		2	100	0.0621	1.5325	46.8654	50	100	0.00937309
		3	100	0.0613	1.4525	44.419	50	100	0.00888379
		4	100	0.062	1.5225	46.5596	50	100	0.00931193
3	L	1	10	0.3198	2.73025	83.4939	50	100	0.0166988	0.0183364	0.00120368	6.56443
		2	10	0.3453	2.98525	91.292	50	100	0.0182584
		3	10	0.3656	3.18825	97.5	50	100	0.0195
		4	10	0.3556	3.08825	94.4419	50	100	0.0188884
4	Ct	1	20	0.1493	2.0505	62.7064	50	100	0.0125413	0.0132446	0.00072907	5.50464
		2	20	0.1524	2.1125	64.6024	50	100	0.0129205
		3	20	0.1553	2.1705	66.3762	50	100	0.0132752
		4	20	0.1632	2.3285	71.208	50	100	0.0142416
5	Ms	1	20	0.239	3.8445	117.569	50	100	0.0235138	0.0230795	0.000634397	2.74875
		2	20	0.2287	3.6385	111.269	50	100	0.0222538
		3	20	0.2341	3.7465	114.572	50	100	0.0229144
		4	20	0.24	3.8645	118.18	50	100	0.0236361
6	Jc	1	100	0.0894	4.2625	130.352	50	100	0.0260703	0.0253823	0.00191166	7.53149
		2	100	0.0918	4.5025	137.691	50	100	0.0275382
		3	100	0.0875	4.0725	124.541	50	100	0.0249083
		4	100	0.0844	3.7625	115.061	50	100	0.0230122
7	H	1	20	0.1953	2.9705	90.841	50	100	0.0181682	0.0207003	0.00236224	11.4116
		2	20	0.2137	3.3385	102.095	50	100	0.020419
		3	20	0.242	3.9045	119.404	50	100	0.0238807
		4	20	0.213	3.3245	101.667	50	100	0.0203333
8	StAn	1	10	0.07	0.23225	7.10245	50	100	0.00142049	0.00157492	0.000127258	8.08025
		2	10	0.0746	0.27825	8.50918	50	100	0.00170184
		3	10	0.0738	0.27025	8.26453	50	100	0.00165291
		4	10	0.0717	0.24925	7.62232	50	100	0.00152446
9	Om	1	10	0.1827	1.35925	41.5673	50	100	0.00831346	0.00843119	0.000143297	1.6996
		2	10	0.1825	1.35725	41.5061	50	100	0.00830122
		3	10	0.1865	1.39725	42.7294	50	100	0.00854587
		4	10	0.1868	1.40025	42.8211	50	100	0.00856422
10	Sc	1	10	0.1889	1.42125	43.4633	50	100	0.00869266	0.00847401	0.000254558	3.00399
		2	10	0.1811	1.34325	41.078	50	100	0.0082156
		3	10	0.1889	1.42125	43.4633	50	100	0.00869266
		4	10	0.1824	1.35625	41.4755	50	100	0.00829511

## Sheet: Polyphenols
	Gallic acid μM in 100 μl	Gallic acid nmoles in 100 μl sample volume		A 765 nm	Net absorbance
					Values triplicates	Average	SD
	0	0	0	0	0	0	0
	10	1	1	0.1132	0.063425	0.063925	0.000458257
	10	1		0.1141	0.064325
	10	1		0.1138	0.064025
	20	2	2	0.1917	0.141925	0.143958	0.00441626
	20	2		0.1907	0.140925
	20	2		0.1988	0.149025
	30	3	3	0.2678	0.218025	0.212825	0.0110585
	30	3		0.2701	0.220325
	30	3		0.2499	0.200125
	40	4	4	0.3278	0.278025	0.279658	0.00728857
	40	4		0.3374	0.287625
	40	4		0.3231	0.273325
	50	5	5	0.4179	0.368125	0.364525	0.00676165
	50	5		0.4065	0.356725
	50	5		0.4185	0.368725
	60	6	6	0.4735	0.423725	0.425358	0.00165024
	60	6		0.4768	0.427025
	60	6		0.4751	0.425325
	70	7	7	0.5456	0.495825	0.492925	0.0107476
	70	7		0.5517	0.501925
	70	7		0.5308	0.481025
	80	8	8	0.5865	0.536725	0.551958	0.0274307
	80	8		0.5853	0.535525
	80	8		0.6334	0.583625
	90	9	9	0.674	0.624225	0.615692	0.0160079
	90	9		0.6754	0.625625
	90	9		0.647	0.597225
	100	10	10	0.7074	0.657625	0.663225	0.0163365
	100	10		0.7314	0.681625
	100	10		0.7002	0.650425
								Standard curve slope			0.0703
			RB	0.0499	0.0499	0.0495	0.0498	0.049775
Sample			Dilution of the 100 μl sample volume used	A 765 nm	Net A 765 nm	nmoles gallic acid equivalents in 100 μl original extract volume	Concentration of extract dissolved in mg extract/ml ddH2O	Sample volume in assay	μmoles gallic acid/mg dried extract	Average	SD	CoV
1	Mint	1	500	0.158	54.1125	769.737	50	100	0.153947	0.159744	0.00496628	3.1089
		2	500	0.1615	55.8625	794.63	50	100	0.158926
		3	500	0.1623	56.2625	800.32	50	100	0.160064
		4	500	0.1665	58.3625	830.192	50	100	0.166038
2	Cal	1	100	0.2132	16.3425	232.468	50	100	0.0464936	0.0508606	0.00344074	6.76505
		2	100	0.2263	17.6525	251.102	50	100	0.0502205
		3	100	0.2327	18.2925	260.206	50	100	0.0520413
		4	100	0.242	19.2225	273.435	50	100	0.0546871
3	L	1	100	0.3737	32.3925	460.775	50	100	0.092155	0.0912731	0.00354567	3.88468
		2	100	0.3574	30.7625	437.589	50	100	0.0875178
		3	100	0.3649	31.5125	448.257	50	100	0.0896515
		4	100	0.3864	33.6625	478.841	50	100	0.0957681
4	Ct	1	100	0.3629	31.3125	445.413	50	100	0.0890825	0.0856757	0.00248727	2.90312
		2	100	0.3422	29.2425	415.967	50	100	0.0831935
		3	100	0.3478	29.8025	423.933	50	100	0.0847866
		4	100	0.3508	30.1025	428.201	50	100	0.0856401
5	Ms	1	100	0.6559	60.6125	862.198	50	100	0.17244	0.152802	0.0159932	10.4666
		2	100	0.5182	46.8425	666.323	50	100	0.133265
		3	100	0.5866	53.6825	763.62	50	100	0.152724
		4	100	0.5868	53.7025	763.905	50	100	0.152781
6	Jc	1	100	0.1941	14.4325	205.299	50	100	0.0410597	0.0417141	0.00560655	13.4404
		2	100	0.2057	15.5925	221.799	50	100	0.0443599
		3	100	0.17	12.0225	171.017	50	100	0.0342034
		4	100	0.2158	16.6025	236.166	50	100	0.0472333
7	H	1	100	0.3259	27.6125	392.781	50	100	0.0785562	0.0821266	0.00472562	5.75406
		2	100	0.3484	29.8625	424.787	50	100	0.0849573
		3	100	0.3566	30.6825	436.451	50	100	0.0872902
		4	100	0.3229	27.3125	388.514	50	100	0.0777027
8	StAn	1	100	0.1454	9.5625	136.024	50	100	0.0272048	0.0284353	0.000883729	3.10786
		2	100	0.1504	10.0625	143.137	50	100	0.0286273
		3	100	0.1528	10.3025	146.55	50	100	0.0293101
		4	100	0.1503	10.0525	142.994	50	100	0.0285989
9	Om	1	100	0.8186	76.8825	1093.63	50	100	0.218727	0.225647	0.00979096	4.33906
		2	100	0.8338	78.4025	1115.26	50	100	0.223051
		3	100	0.8256	77.5825	1103.59	50	100	0.220718
		4	100	0.8937	84.3925	1200.46	50	100	0.240092
10	Sc	1	100	0.1685	11.8725	168.883	50	100	0.0337767	0.0343385	0.00176988	5.15421
		2	100	0.1656	11.5825	164.758	50	100	0.0329516
		3	100	0.1682	11.8425	168.457	50	100	0.0336913
		4	100	0.1796	12.9825	184.673	50	100	0.0369346

## Sheet: FeRP 
	Gallic acid μM in 125 μl	Gallic acid nmoles in 125 μl sample volume		A 595 nm	Net absorbance
					Values triplicates	Average	SD
	0	0	0	0	0	0	0
	2	0.2	0.2	0.1555	0.0999	0.0997	0.000818533
	2	0.2		0.156	0.1004
	2	0.2		0.1544	0.0988
	4	0.4	0.4	0.2534	0.1978	0.196767	0.00100167
	4	0.4		0.2523	0.1967
	4	0.4		0.2514	0.1958
	5	0.5	0.5	0.3065	0.2509	0.2507	0.00121243
	5	0.5		0.3074	0.2518
	5	0.5		0.305	0.2494
	6	0.6	0.6	0.3579	0.3023	0.2946	0.00667308
	6	0.6		0.3466	0.291
	6	0.6		0.3461	0.2905
	8	0.8	0.8	0.4629	0.4073	0.4028	0.00948737
	8	0.8		0.4648	0.4092
	8	0.8		0.4475	0.3919
	9	0.9	0.9	0.5012	0.4456	0.443233	0.0025697
	9	0.9		0.4992	0.4436
	9	0.9		0.4961	0.4405
	10	1	1	0.5244	0.4688	0.4599	0.0136371
	10	1		0.5223	0.4667
	10	1		0.4998	0.4442
	20	2	2	0.9733	0.9177	0.879467	0.0574512
	20	2		0.9629	0.9073
	20	2		0.869	0.8134
	30	3	3	1.3965	1.3409	1.26753	0.0998684
	30	3		1.3635	1.3079
	30	3		1.2094	1.1538
	40	4	4	1.7364	1.6808	1.6891	0.0104245
	40	4		1.7413	1.6857
	40	4		1.7564	1.7008
	50	5	5	2.1565	2.1009	2.0846	0.0516177
	50	5		2.1817	2.1261
	50	5		2.0824	2.0268
	60	6	6	2.5247	2.4691	2.42787	0.0907691
	60	6		2.5463	2.4907
	60	6		2.3794	2.3238
	70	7	7	2.8144	2.7588	2.68043	0.104567
	70	7		2.7764	2.7208
	70	7		2.6173	2.5617
	80	8	8	2.8868	2.8312	2.8466	0.017545
	80	8		2.8985	2.8429
	80	8		2.9213	2.8657
	90	9	9	3.0841	3.0285	3.07483	0.0401862
	90	9		3.1514	3.0958
	90	9		3.1558	3.1002
	100	10	10	3.1531	3.0975	3.0709	0.0267006
	100	10		3.1267	3.0711
	100	10		3.0997	3.0441
								Standard curve slope			0.417
			RB	0.0557	0.0556	0.0555	0.0556	0.0556
Sample			Dilution of the 125 μl sample volume used	A 595 nm	Net A 595 nm	nmoles gallic acid equivalents in 125 μl original extract volume	Concentration of extract dissolved in mg extract/ml ddH2O	Sample volume in assay	μmoles gallic acid/mg dried extract	Average	SD	CoV
1	Mint	1	500	0.4173	180.85	433.693	50	125	0.0867386	0.0911091	0.00385031	4.22605
		2	500	0.4271	185.75	445.444	50	125	0.0890887
		3	500	0.4461	195.25	468.225	50	125	0.0936451
		4	500	0.4516	198	474.82	50	125	0.094964
2	Cal	1	100	0.4143	35.87	86.0192	50	125	0.0172038	0.0187602	0.00114837	6.12134
		2	100	0.4454	38.98	93.4772	50	125	0.0186954
		3	100	0.4705	41.49	99.4964	50	125	0.0198993
		4	100	0.4568	40.12	96.211	50	125	0.0192422
3	L	1	500	0.3488	146.6	351.559	50	125	0.0703118	0.0720144	0.00549368	7.62859
		2	500	0.3349	139.65	334.892	50	125	0.0669784
		3	500	0.3514	147.9	354.676	50	125	0.0709352
		4	500	0.3885	166.45	399.161	50	125	0.0798321
4	Ct	1	100	0.4999	44.43	106.547	50	125	0.0213094	0.0206882	0.000499423	2.41404
		2	100	0.4744	41.88	100.432	50	125	0.0200863
		3	100	0.4868	43.12	103.405	50	125	0.0206811
		4	100	0.4867	43.11	103.381	50	125	0.0206763
5	Ms	1	500	0.4791	211.75	507.794	50	125	0.101559	0.0882254	0.00976006	11.0626
		2	500	0.3812	162.8	390.408	50	125	0.0780815
		3	500	0.4172	180.8	433.573	50	125	0.0867146
		4	500	0.4165	180.45	432.734	50	125	0.0865468
6	Jc	1	100	0.3827	32.71	78.4412	50	125	0.0156882	0.0155048	0.00220586	14.227
		2	100	0.3985	34.29	82.2302	50	125	0.016446
		3	100	0.3139	25.83	61.9424	50	125	0.0123885
		4	100	0.4204	36.48	87.482	50	125	0.0174964
7	H	1	500	0.2757	110.05	263.909	50	125	0.0527818	0.0544664	0.00203356	3.73359
		2	500	0.2881	116.25	278.777	50	125	0.0557554
		3	500	0.2918	118.1	283.213	50	125	0.0566427
		4	500	0.2753	109.85	263.429	50	125	0.0526859
8	StAn	1	100	0.2024	14.68	35.2038	50	125	0.00704077	0.00719424	0.000395754	5.50098
		2	100	0.2061	15.05	36.0911	50	125	0.00721823
		3	100	0.1972	14.16	33.9568	50	125	0.00679137
		4	100	0.2167	16.11	38.6331	50	125	0.00772662
9	Om	1	500	0.5983	271.35	650.719	50	125	0.130144	0.133291	0.00894098	6.70785
		2	500	0.5801	262.25	628.897	50	125	0.125779
		3	500	0.6018	273.1	654.916	50	125	0.130983
		4	500	0.6655	304.95	731.295	50	125	0.146259
10	Sc	1	100	0.4914	43.58	104.508	50	125	0.0209017	0.0190719	0.00145073	7.60662
		2	100	0.4541	39.85	95.5636	50	125	0.0191127
		3	100	0.45	39.44	94.5803	50	125	0.0189161
		4	100	0.4175	36.19	86.7866	50	125	0.0173573

## Sheet: CuRP
	Gallic acid μM in 125 μl	Gallic acid nmoles in 125 μl sample volume		A 450 nm	Net absorbance
					Values triplicates	Average	SD
	0	0	0	0	0	0	0
	10	1	1	0.1922	0.1495	0.150067	0.000602767
	10	1		0.1927	0.15
	10	1		0.1934	0.1507
	20	2	2	0.3744	0.3317	0.3288	0.00330604
	20	2		0.3679	0.3252
	20	2		0.3722	0.3295
	30	3	3	0.5356	0.4929	0.4933	0.00401498
	30	3		0.5322	0.4895
	30	3		0.5402	0.4975
	40	4	4	0.7136	0.6709	0.670067	0.000802064
	40	4		0.7127	0.67
	40	4		0.712	0.6693
	50	5	5	0.8418	0.7991	0.800267	0.00436847
	50	5		0.8393	0.7966
	50	5		0.8478	0.8051
	60	6	6	0.9519	0.9092	0.910067	0.00251464
	60	6		0.9556	0.9129
	60	6		0.9508	0.9081
	70	7	7	1.043	1.0003	0.9929	0.00819021
	70	7		1.037	0.9943
	70	7		1.0268	0.9841
	80	8	8	1.097	1.0543	1.06703	0.0116316
	80	8		1.1124	1.0697
	80	8		1.1198	1.0771
	90	9	9	1.1884	1.1457	1.1566	0.0175963
	90	9		1.1899	1.1472
	90	9		1.2196	1.1769
	100	10	10	1.2209	1.1782	1.1745	0.0173485
	100	10		1.1983	1.1556
	100	10		1.2324	1.1897
								Standard curve slope			0.1631
			RB	0.0429	0.0425	0.0428	0.0426	0.0427
Sample			Dilution of the 125 μl sample volume used	A 450 nm	Net A 450 nm	nmoles gallic acid equivalents in 125 μl original extract volume	Concentration of extract dissolved in mg extract/ml ddH2O	Sample volume in assay	μmoles gallic acid/mg dried extract	Average	SD	CoV
1	Mint	1	100	0.806	76.33	467.995	50	125	0.093599	0.0956407	0.00159032	1.66281
		2	100	0.8318	78.91	483.814	50	125	0.0967627
		3	100	0.8188	77.61	475.843	50	125	0.0951686
		4	100	0.834	79.13	485.162	50	125	0.0970325
2	Cal	1	100	0.251	20.83	127.713	50	125	0.0255426	0.0285653	0.00238708	8.35657
		2	100	0.2693	22.66	138.933	50	125	0.0277866
		3	100	0.2932	25.05	153.587	50	125	0.0307173
		4	100	0.2891	24.64	151.073	50	125	0.0302146
3	L	1	100	0.6877	64.5	395.463	50	125	0.0790926	0.0771827	0.00128579	1.66591
		2	100	0.669	62.63	383.998	50	125	0.0767995
		3	100	0.6659	62.32	382.097	50	125	0.0764194
		4	100	0.6659	62.32	382.097	50	125	0.0764194
4	Ct	1	50	0.4793	21.83	133.844	50	125	0.0267689	0.0263228	0.000890207	3.38188
		2	50	0.4525	20.49	125.628	50	125	0.0251257
		3	50	0.4703	21.38	131.085	50	125	0.026217
		4	50	0.486	22.165	135.898	50	125	0.0271796
5	Ms	1	100	0.7158	67.31	412.692	50	125	0.0825383	0.0769129	0.0041197	5.35632
		2	100	0.6354	59.27	363.397	50	125	0.0726793
		3	100	0.6678	62.51	383.262	50	125	0.0766524
		4	100	0.6607	61.8	378.909	50	125	0.0757817
6	Jc	1	100	0.2195	17.68	108.4	50	125	0.02168	0.0213918	0.0021401	10.0043
		2	100	0.2279	18.52	113.55	50	125	0.02271
		3	100	0.1918	14.91	91.4163	50	125	0.0182833
		4	100	0.2294	18.67	114.47	50	125	0.0228939
7	H	1	100	0.4294	38.67	237.094	50	125	0.0474188	0.0500674	0.00339562	6.78209
		2	100	0.4541	41.14	252.238	50	125	0.0504476
		3	100	0.489	44.63	273.636	50	125	0.0547272
		4	100	0.4315	38.88	238.381	50	125	0.0476763
8	StAn	1	100	0.1225	7.98	48.927	50	125	0.00978541	0.0101655	0.000513072	5.04716
		2	100	0.1295	8.68	53.2189	50	125	0.0106438
		3	100	0.1215	7.88	48.3139	50	125	0.00966278
		4	100	0.1289	8.62	52.851	50	125	0.0105702
9	Om	1	100	0.8736	83.09	509.442	50	125	0.101888	0.104178	0.00469185	4.50367
		2	100	0.8707	82.8	507.664	50	125	0.101533
		3	100	0.8752	83.25	510.423	50	125	0.102085
		4	100	0.9496	90.69	556.039	50	125	0.111208
10	Sc	1	100	0.18	13.73	84.1815	50	125	0.0168363	0.0175199	0.000984735	5.62066
		2	100	0.1823	13.96	85.5917	50	125	0.0171183
		3	100	0.1825	13.98	85.7143	50	125	0.0171429
		4	100	0.1975	15.48	94.9111	50	125	0.0189822

## Sheet: DPPH
	Catechin μM in 100 μl	Catechin nmoles in 100 μl sample volume		A 515 nm	Net A	% scavenging
						Values in triplicates	Average	SD
	0	0	0	0	0	0	0	0
	5	0.5	0.5	0.8261	0.7828	9.76369	10.2747	3.89268
	5	0.5		0.853	0.8097	6.66282
	5	0.5		0.7859	0.7426	14.3977
	10	1	1	0.7501	0.7068	18.5245	21.6638	3.25644
	10	1		0.7248	0.6815	21.4409
	10	1		0.6937	0.6504	25.0259
	20	2	2	0.5303	0.487	43.8617	43.6004	2.98266
	20	2		0.5079	0.4646	46.4438
	20	2		0.5595	0.5162	40.4957
	30	3	3	0.3746	0.3313	61.8098	59.6546	2.04013
	30	3		0.3955	0.3522	59.4006
	30	3		0.40979	0.36649	57.7533
	40	4	4	0.2513	0.208	76.0231	76.1037	4.38672
	40	4		0.2883	0.245	71.7579
	40	4		0.2122	0.1689	80.5303
	50	5	5	0.2349	0.1916	77.9135	77.9212	0.33436
	50	5		0.2319	0.1886	78.2594
	50	5		0.2377	0.1944	77.5908
	60	6	6	0.1875	0.1442	83.3775	83.512	0.232937
	60	6		0.1875	0.1442	83.3775
	60	6		0.184	0.1407	83.781
	70	7	7	0.1768	0.1335	84.611	84.8069	0.475147
	70	7		0.1704	0.1271	85.3487
	70	7		0.1781	0.1348	84.4611
	80	8	8	0.21	0.1667	80.7839	84.05	2.84092
	80	8		0.1698	0.1265	85.4179
	80	8		0.1652	0.1219	85.9481
	90	9	9	0.1514	0.1081	87.5389	87.5696	0.174948
	90	9		0.1495	0.1062	87.7579
	90	9		0.1525	0.1092	87.4121
	100	10	10	0.1546	0.1113	87.17	87.0855	0.0809661
	100	10		0.156	0.1127	87.0086
	100	10		0.1554	0.1121	87.0778
								Standard curve slope			19.748
			Blank	0.0466	0.04			0.0433
			RB	0.9045	0.9262	0.9041	0.9084	0.9108
			Initial value	0.8675
Sample			Dilution of the 100 μl sample volume used	A 515 nm	Net A 515 nm	% scavenging	nmoles catechin equivalents in 100 μl original extract volume	Concentration of extract dissolved in mg extract/ml ddH2O	Sample volume in assay	μmoles catechin/mg dried extract	Average	SD	CoV
1	Mint	1	200	0.5173	0.474	45.3602	4.80049	50	100	0.000960097	0.000980606	9.77429e-05	9.9676
		2	200	0.5132	0.4699	45.8329	4.75896	50	100	0.000951793
		3	200	0.4831	0.4398	49.3026	4.45412	50	100	0.000890824
		4	200	0.5961	0.5528	36.2767	5.59854	50	100	0.00111971
2	Cal	1	50	0.6872	0.6439	25.7752	1.63029	50	100	0.000326058	0.00031407	9.65735e-06	3.0749
		2	50	0.6647	0.6214	28.3689	1.57332	50	100	0.000314665
		3	50	0.6406	0.5973	31.147	1.51231	50	100	0.000302461
		4	50	0.6616	0.6183	28.7262	1.56547	50	100	0.000313095
3	L	1	100	0.5112	0.4679	46.0634	2.36935	50	100	0.000473871	0.000448754	2.79792e-05	6.23486
		2	100	0.5031	0.4598	46.9971	2.32834	50	100	0.000465667
		3	100	0.482	0.4387	49.4294	2.22149	50	100	0.000444298
		4	100	0.4493	0.406	53.1988	2.0559	50	100	0.000411181
4	Ct	1	50	0.5666	0.5233	39.6772	1.32494	50	100	0.000264989	0.000295486	2.29045e-05	7.75146
		2	50	0.6306	0.5873	32.2997	1.48699	50	100	0.000297397
		3	50	0.6763	0.633	27.0317	1.60269	50	100	0.000320539
		4	50	0.6338	0.5905	31.9308	1.49509	50	100	0.000299018
5	Ms	1	500	0.7096	0.6663	23.1931	16.8701	50	100	0.00337401	0.00327894	0.000185666	5.66238
		2	500	0.7326	0.6893	20.5418	17.4524	50	100	0.00349048
		3	500	0.6677	0.6244	28.0231	15.8092	50	100	0.00316184
		4	500	0.6534	0.6101	29.6715	15.4471	50	100	0.00308943
6	Jc	1	50	0.5605	0.5172	40.3804	1.3095	50	100	0.0002619	0.000284991	1.96735e-05	6.90321
		2	50	0.593	0.5497	36.634	1.39179	50	100	0.000278357
		3	50	0.6188	0.5755	33.6599	1.45711	50	100	0.000291422
		4	50	0.6521	0.6088	29.8213	1.54142	50	100	0.000308284
7	H	1	200	0.6128	0.5695	34.3516	5.76767	50	100	0.00115353	0.00117273	3.25075e-05	2.77196
		2	200	0.6264	0.5831	32.7839	5.90541	50	100	0.00118108
		3	200	0.6069	0.5636	35.0317	5.70792	50	100	0.00114158
		4	200	0.643	0.5997	30.8703	6.07353	50	100	0.00121471
8	StAn	1	20	0.5508	0.5075	41.4986	0.513976	50	100	0.000102795	9.36804e-05	7.40246e-06	7.90183
		2	20	0.4984	0.4551	47.5389	0.460907	50	100	9.21815e-05
		3	20	0.5117	0.4684	46.0058	0.474377	50	100	9.48754e-05
		4	20	0.4623	0.419	51.7003	0.424347	50	100	8.48694e-05
9	Om	1	200	0.4818	0.4385	49.4525	4.44096	50	100	0.000888191	0.000891635	1.94204e-05	2.17806
		2	200	0.4835	0.4402	49.2565	4.45817	50	100	0.000891635
		3	200	0.496	0.4527	47.8156	4.58477	50	100	0.000916954
		4	200	0.4727	0.4294	50.5014	4.34879	50	100	0.000869759
10	Sc	1	50	0.5953	0.552	36.3689	1.39761	50	100	0.000279522	0.000301005	1.9847e-05	6.59358
		2	50	0.6274	0.5841	32.6686	1.47888	50	100	0.000295777
		3	50	0.6385	0.5952	31.3891	1.50699	50	100	0.000301398
		4	50	0.6897	0.6464	25.487	1.63662	50	100	0.000327324

## Sheet: ABTS
	catechin μM in 100 μl	catechin nmoles in 100 μl sample volume		A 734 nm	Net A	% scavenging
						Values in triplicates	Average	SD
	0	0	0	0	0	0	0	0
	5	0.5	0.5	0.8331	0.79295	15.3238	14.4731	0.938888
	5	0.5		0.8396	0.79945	14.6297
	5	0.5		0.8505	0.81035	13.4658
	10	1	1	0.7118	0.67165	28.277	27.5793	0.619944
	10	1		0.7203	0.68015	27.3693
	10	1		0.7229	0.68275	27.0917
	20	2	2	0.4874	0.44725	52.2398	52.635	0.472401
	20	2		0.4849	0.44475	52.5068
	20	2		0.4788	0.43865	53.1582
	30	3	3	0.2583	0.21815	76.7046	76.2561	0.569482
	30	3		0.2607	0.22055	76.4483
	30	3		0.2685	0.22835	75.6154
	40	4	4	0.1285	0.08835	90.5654	90.957	0.496795
	40	4		0.1264	0.08625	90.7897
	40	4		0.1196	0.07945	91.5158
	50	5	5	0.0927	0.05255	94.3884	94.1997	0.165548
	50	5		0.0951	0.05495	94.1321
	50	5		0.0956	0.05545	94.0787
	60	6	6	0.0843	0.04415	95.2854	95.3459	0.0526761
	60	6		0.0835	0.04335	95.3708
	60	6		0.0834	0.04325	95.3815
	70	7	7	0.0773	0.03715	96.0329	96.0614	0.0404286
	70	7		0.0766	0.03645	96.1076
	70	7		0.0772	0.03705	96.0436
	80	8	8	0.0734	0.03325	96.4494	96.4814	0.0320356
	80	8		0.0731	0.03295	96.4814
	80	8		0.0728	0.03265	96.5134
	90	9	9	0.0716	0.03145	96.6416	96.5383	0.0908208
	90	9		0.0729	0.03275	96.5028
	90	9		0.0732	0.03305	96.4707
	100	10	10	0.0697	0.02955	96.8445	96.9406	0.0834028
	100	10		0.0684	0.02825	96.9833
	100	10		0.0683	0.02815	96.994
								Standard curve slope			24.221
			Blank	0.0398	0.0405			0.04015
			RB	0.9778	0.977	0.9767	0.9749	0.9766
			Initial value	0.93645
Sample			Dilution of the 100 μl sample volume used	A 734 nm	Net A 734 nm	% scavenging	nmoles catechin equivalents in 100 μl original extract volume	Concentration of extract dissolved in mg extract/ml ddH2O	Sample volume in assay	μmoles catechin/mg dried extract	Average	SD	CoV
1	Mint	1	200	0.5595	0.51935	44.5406	4.28843	50	100	0.000857685	0.000876636	2.73666e-05	3.12177
		2	200	0.5906	0.55045	41.2195	4.54523	50	100	0.000909046
		3	200	0.5552	0.51505	44.9997	4.25292	50	100	0.000850584
		4	200	0.5786	0.53845	42.5009	4.44614	50	100	0.000889228
2	Cal	1	40	0.5753	0.53515	42.8533	0.883779	50	100	0.000176756	0.00016745	7.66374e-06	4.57674
		2	40	0.556	0.51585	44.9143	0.851905	50	100	0.000170381
		3	40	0.5233	0.48315	48.4062	0.797903	50	100	0.000159581
		4	40	0.5339	0.49375	47.2743	0.815408	50	100	0.000163082
3	L	1	200	0.63	0.58985	37.0121	4.87057	50	100	0.000974113	0.000984559	1.54117e-05	1.56534
		2	200	0.6329	0.59275	36.7024	4.89451	50	100	0.000978903
		3	200	0.6502	0.61005	34.855	5.03736	50	100	0.00100747
		4	200	0.6322	0.59205	36.7772	4.88873	50	100	0.000977747
4	Ct	1	40	0.4203	0.38015	59.4052	0.627802	50	100	0.00012556	0.000126551	2.75644e-06	2.17812
		2	40	0.4332	0.39305	58.0277	0.649106	50	100	0.000129821
		3	40	0.4136	0.37345	60.1207	0.616738	50	100	0.000123348
		4	40	0.4261	0.38595	58.7858	0.637381	50	100	0.000127476
5	Ms	1	200	0.4827	0.44255	52.7417	3.65427	50	100	0.000730853	0.000822303	6.24196e-05	7.59082
		2	200	0.5508	0.51065	45.4696	4.21659	50	100	0.000843318
		3	200	0.568	0.52785	43.6329	4.35861	50	100	0.000871723
		4	200	0.5508	0.51065	45.4696	4.21659	50	100	0.000843318
6	Jc	1	40	0.5036	0.46345	50.5099	0.765369	50	100	0.000153074	0.000170398	1.70374e-05	9.99859
		2	40	0.6108	0.57065	39.0624	0.942405	50	100	0.000188481
		3	40	0.5215	0.48135	48.5984	0.79493	50	100	0.000158986
		4	40	0.5883	0.54815	41.4651	0.905247	50	100	0.000181049
7	H	1	200	0.7421	0.70195	25.0414	5.79621	50	100	0.00115924	0.00115458	3.0433e-05	2.63586
		2	200	0.7561	0.71595	23.5464	5.91181	50	100	0.00118236
		3	200	0.7131	0.67295	28.1382	5.55675	50	100	0.00111135
		4	200	0.7458	0.70565	24.6463	5.82676	50	100	0.00116535
8	StAn	1	40	0.7879	0.74775	20.1506	1.23488	50	100	0.000246976	0.000238479	6.8685e-06	2.88013
		2	40	0.757	0.71685	23.4503	1.18385	50	100	0.00023677
		3	40	0.766	0.72585	22.4892	1.19871	50	100	0.000239742
		4	40	0.7378	0.69765	25.5006	1.15214	50	100	0.000230428
9	Om	1	400	0.5756	0.53545	42.8213	8.84274	50	100	0.00176855	0.00182676	6.23721e-05	3.41435
		2	400	0.619	0.57885	38.1868	9.55947	50	100	0.00191189
		3	400	0.5947	0.55455	40.7817	9.15817	50	100	0.00183163
		4	400	0.5836	0.54345	41.967	8.97486	50	100	0.00179497
10	Sc	1	40	0.5869	0.54675	41.6146	0.902935	50	100	0.000180587	0.000184732	5.63478e-06	3.05024
		2	40	0.6244	0.58425	37.6101	0.964865	50	100	0.000192973
		3	40	0.5961	0.55595	40.6322	0.918129	50	100	0.000183626
		4	40	0.5904	0.55025	41.2409	0.908716	50	100	0.000181743

## Sheet: Galvinoxyl 
	catechin μM in 100 μl	catechin nmoles in 100 μl sample volume		A 435 nm	Net A	% scavenging
						Values in triplicates	Average	SD
	0	0	0	0	0	0	0	0
	1	0.1	0.1	0.7444	0.69835	15.0865	13.3396	3.75335
	1	0.1		0.7942	0.74815	9.03122
	1	0.1		0.7377	0.69165	15.9011
	2	0.2	0.2	0.6205	0.57445	30.1517	29.4829	0.617009
	2	0.2		0.627	0.58095	29.3613
	2	0.2		0.6305	0.58445	28.9358
	3	0.3	0.3	0.4901	0.44405	46.0072	46.5909	2.93769
	3	0.3		0.4591	0.41305	49.7766
	3	0.3		0.5067	0.46065	43.9888
	4	0.4	0.4	0.3736	0.32755	60.1727	66.4306	5.57067
	4	0.4		0.307	0.26095	68.2707
	4	0.4		0.2858	0.23975	70.8484
	5	0.5	0.5	0.1928	0.14675	82.1564	78.6181	3.08117
	5	0.5		0.2338	0.18775	77.1712
	5	0.5		0.2391	0.19305	76.5267
	6	0.6	0.6	0.192	0.14595	82.2537	81.358	0.989336
	6	0.6		0.2081	0.16205	80.2961
	6	0.6		0.198	0.15195	81.5242
	7	0.7	0.7	0.1898	0.14375	82.5212	82.4564	0.0920682
	7	0.7		0.1912	0.14515	82.351
	7	0.7		0.19	0.14395	82.4969
	8	0.8	0.8	0.192	0.14595	82.2537	81.2648	1.57799
	8	0.8		0.1933	0.14725	82.0956
	8	0.8		0.2151	0.16905	79.4449
	9	0.9	0.9	0.1788	0.13275	83.8587	82.6266	1.19916
	9	0.9		0.1895	0.14345	82.5577
	9	0.9		0.1985	0.15245	81.4634
	10	1	1	0.1943	0.14825	81.974	81.7754	0.194674
	10	1		0.1975	0.15145	81.5849
	10	1		0.196	0.14995	81.7673
								Standard curve slope			158.34
			Blank	0.0453	0.0434	0.049	0.0465	0.04605
			RB	0.8706	0.8688	0.8689	0.8656	0.868475
			Initial value	0.822425
Sample			Dilution of the 100 μl sample volume used	A 435 nm	Net A 435 nm	% scavenging	nmoles catechin equivalents in 100 μl original extract volume	Concentration of extract dissolved in mg extract/ml ddH2O	Sample volume in assay	μmoles catechin/mg dried extract	Average	SD	CoV
1	Mint	1	5000	0.6677	0.62165	24.4126	19.6302	50	100	0.00392605	0.00403657	0.000142855	3.53902
		2	5000	0.6925	0.64645	21.3971	20.4134	50	100	0.00408267
		3	5000	0.6666	0.62055	24.5463	19.5955	50	100	0.0039191
		4	5000	0.714	0.66795	18.7829	21.0923	50	100	0.00421845
2	Cal	1	500	0.6772	0.63115	23.2574	1.99302	50	100	0.000398604	0.000360095	2.8445e-05	7.89931
		2	500	0.6214	0.57535	30.0423	1.81682	50	100	0.000363364
		3	500	0.5744	0.52835	35.7571	1.6684	50	100	0.000333681
		4	500	0.5919	0.54585	33.6292	1.72366	50	100	0.000344733
3	L	1	1000	0.61	0.56395	31.4284	3.56164	50	100	0.000712328	0.000745579	3.15293e-05	4.22884
		2	1000	0.6329	0.58685	28.6439	3.70626	50	100	0.000741253
		3	1000	0.6702	0.62415	24.1086	3.94183	50	100	0.000788367
		4	1000	0.6322	0.58615	28.7291	3.70184	50	100	0.000740369
4	Ct	1	500	0.6192	0.57315	30.3098	1.80987	50	100	0.000361974	0.000382452	2.91985e-05	7.63455
		2	500	0.6618	0.61575	25.1299	1.94439	50	100	0.000388878
		3	500	0.6127	0.56665	31.1001	1.78935	50	100	0.000357869
		4	500	0.7128	0.66675	18.9288	2.10544	50	100	0.000421088
5	Ms	1	3000	0.6297	0.58365	29.033	11.0582	50	100	0.00221163	0.00218653	9.48229e-05	4.33668
		2	3000	0.6259	0.57985	29.4951	10.9862	50	100	0.00219723
		3	3000	0.6482	0.60215	26.7836	11.4087	50	100	0.00228174
		4	3000	0.5885	0.54245	34.0426	10.2776	50	100	0.00205551
6	Jc	1	500	0.6107	0.56465	31.3433	1.78303	50	100	0.000356606	0.000356274	3.60092e-05	10.1071
		2	500	0.6904	0.64435	21.6524	2.0347	50	100	0.000406941
		3	500	0.5751	0.52905	35.6719	1.67061	50	100	0.000334123
		4	500	0.5645	0.51845	36.9608	1.63714	50	100	0.000327428
7	H	1	1000	0.3724	0.32635	60.3186	2.06107	50	100	0.000412214	0.000394594	1.89655e-05	4.80633
		2	1000	0.34	0.29395	64.2581	1.85645	50	100	0.00037129
		3	1000	0.3526	0.30655	62.7261	1.93602	50	100	0.000387205
		4	1000	0.3688	0.32275	60.7563	2.03834	50	100	0.000407667
8	StAn	1	400	0.7279	0.68185	17.0927	1.7225	50	100	0.000344499	0.000344374	2.00267e-05	5.81539
		2	400	0.7826	0.73655	10.4417	1.86068	50	100	0.000372136
		3	400	0.7093	0.66325	19.3543	1.67551	50	100	0.000335102
		4	400	0.69081	0.64476	21.6026	1.6288	50	100	0.00032576
9	Om	1	5000	0.6591	0.61305	25.4582	19.3587	50	100	0.00387173	0.00385073	0.000149149	3.87327
		2	5000	0.6733	0.62725	23.7316	19.8071	50	100	0.00396141
		3	5000	0.6692	0.62315	24.2302	19.6776	50	100	0.00393552
		4	5000	0.6215	0.57545	30.0301	18.1713	50	100	0.00363427
10	Sc	1	400	0.7129	0.66685	18.9166	1.6846	50	100	0.000336921	0.000309603	2.40367e-05	7.76371
		2	400	0.6806	0.63455	22.844	1.60301	50	100	0.000320601
		3	400	0.637	0.59095	28.1454	1.49286	50	100	0.000298573
		4	400	0.60483	0.55878	32.057	1.4116	50	100	0.000282319

## Sheet: Averages and SD 
	Flavonoids		Tannins		Polyphenols		FeRP		CuRP		DPPH		ABTS		Galvinoxyl
	Average	SD	Average	SD	Average	SD	Average	SD	Average	SD	Average	SD	Average	SD	Average	SD
Mint	0.0966049	0.00463299	0.00857798	0.000264251	0.159744	0.00496628	0.0911091	0.00385031	0.0956407	0.00159032	0.000980606	9.77429e-05	0.000876636	2.73666e-05	0.00403657	0.000142855
Cal	0.0164196	0.00196173	0.00911315	0.000266015	0.0508606	0.00344074	0.0187602	0.00114837	0.0285653	0.00238708	0.00031407	9.65735e-06	0.00016745	7.66374e-06	0.000360095	2.8445e-05
L	0.0776608	0.00508362	0.0183364	0.00120368	0.0912731	0.00354567	0.0720144	0.00549368	0.0771827	0.00128579	0.000448754	2.79792e-05	0.000984559	1.54117e-05	0.000745579	3.15293e-05
Ct	0.0109476	0.000451667	0.0132446	0.00072907	0.0856757	0.00248727	0.0206882	0.000499423	0.0263228	0.000890207	0.000295486	2.29045e-05	0.000126551	2.75644e-06	0.000382452	2.91985e-05
Ms	0.0286608	0.00221257	0.0230795	0.000634397	0.152802	0.0159932	0.0882254	0.00976006	0.0769129	0.0041197	0.00327894	0.000185666	0.000822303	6.24196e-05	0.00218653	9.48229e-05
Jc	0.0101084	0.00296339	0.0253823	0.00191166	0.0417141	0.00560655	0.0155048	0.00220586	0.0213918	0.0021401	0.000284991	1.96735e-05	0.000170398	1.70374e-05	0.000356274	3.60092e-05
H	0.0146014	0.00179432	0.0207003	0.00236224	0.0821266	0.00472562	0.0544664	0.00203356	0.0500674	0.00339562	0.00117273	3.25075e-05	0.00115458	3.0433e-05	0.000394594	1.89655e-05
StAn	0.00718881	0.000646793	0.00157492	0.000127258	0.0284353	0.000883729	0.00719424	0.000395754	0.0101655	0.000513072	9.36804e-05	7.40246e-06	0.000238479	6.8685e-06	0.000344374	2.00267e-05
Om	0.119238	0.00391231	0.00843119	0.000143297	0.225647	0.00979096	0.133291	0.00894098	0.104178	0.00469185	0.000891635	1.94204e-05	0.00182676	6.23721e-05	0.00385073	0.000149149
Sc	0.00882517	0.000696779	0.00847401	0.000254558	0.0343385	0.00176988	0.0190719	0.00145073	0.0175199	0.000984735	0.000301005	1.9847e-05	0.000184732	5.63478e-06	0.000309603	2.40367e-05

## Sheet: Values of individual replicates
	Flavonoids	Tannins	Polyphenols	FeRP	CuRP	DPPH	ABTS	Galvinoxyl
Mint 1	0.0919441	0.00882263	0.153947	0.0867386	0.093599	0.000960097	0.000857685	0.00392605
Mint 2	0.0933007	0.00821101	0.158926	0.0890887	0.0967627	0.000951793	0.000909046	0.00408267
Mint 3	0.100713	0.00870031	0.160064	0.0936451	0.0951686	0.000890824	0.000850584	0.0039191
Mint 4	0.100462	0.00857798	0.166038	0.094964	0.0970325	0.00111971	0.000889228	0.00421845
Cal 1	0.0142378	0.00888379	0.0464936	0.0172038	0.0255426	0.000326058	0.000176756	0.000398604
Cal 2	0.0157762	0.00937309	0.0502205	0.0186954	0.0277866	0.000314665	0.000170381	0.000363364
Cal 3	0.0189231	0.00888379	0.0520413	0.0198993	0.0307173	0.000302461	0.000159581	0.000333681
Cal 4	0.0167413	0.00931193	0.0546871	0.0192422	0.0302146	0.000313095	0.000163082	0.000344733
L 1	0.0713147	0.0166988	0.092155	0.0703118	0.0790926	0.000473871	0.000974113	0.000712328
L 2	0.0835524	0.0182584	0.0875178	0.0669784	0.0767995	0.000465667	0.000978903	0.000741253
L 3	0.078993	0.0195	0.0896515	0.0709352	0.0764194	0.000444298	0.00100747	0.000788367
L 4	0.0767832	0.0188884	0.0957681	0.0798321	0.0764194	0.000411181	0.000977747	0.000740369
Ct 1	0.010993	0.0125413	0.0890825	0.0213094	0.0267689	0.000264989	0.00012556	0.000361974
Ct 2	0.0106713	0.0129205	0.0831935	0.0200863	0.0251257	0.000297397	0.000129821	0.000388878
Ct 3	0.0105594	0.0132752	0.0847866	0.0206811	0.026217	0.000320539	0.000123348	0.000357869
Ct 4	0.0115664	0.0142416	0.0856401	0.0206763	0.0271796	0.000299018	0.000127476	0.000421088
Ms 1	0.0285734	0.0235138	0.17244	0.101559	0.0825383	0.00337401	0.000730853	0.00221163
Ms 2	0.0317343	0.0222538	0.133265	0.0780815	0.0726793	0.00349048	0.000843318	0.00219723
Ms 3	0.0265455	0.0229144	0.152724	0.0867146	0.0766524	0.00316184	0.000871723	0.00228174
Ms 4	0.0277902	0.0236361	0.152781	0.0865468	0.0757817	0.00308943	0.000843318	0.00205551
Jc 1	0.011972	0.0260703	0.0410597	0.0156882	0.02168	0.0002619	0.000153074	0.000356606
Jc 2	0.00959441	0.0275382	0.0443599	0.016446	0.02271	0.000278357	0.000188481	0.000406941
Jc 3	0.0127273	0.0249083	0.0342034	0.0123885	0.0182833	0.000291422	0.000158986	0.000334123
Jc 4	0.00613986	0.0230122	0.0472333	0.0174964	0.0228939	0.000308284	0.000181049	0.000327428
H 1	0.0121818	0.0181682	0.0785562	0.0527818	0.0474188	0.00115353	0.00115924	0.000412214
H 2	0.0145035	0.020419	0.0849573	0.0557554	0.0504476	0.00118108	0.00118236	0.00037129
H 3	0.0164196	0.0238807	0.0872902	0.0566427	0.0547272	0.00114158	0.00111135	0.000387205
H 4	0.0153007	0.0203333	0.0777027	0.0526859	0.0476763	0.00121471	0.00116535	0.000407667
StAn 1	0.00643357	0.00142049	0.0272048	0.00704077	0.00978541	0.000102795	0.000246976	0.000344499
StAn 2	0.00704895	0.00170184	0.0286273	0.00721823	0.0106438	9.21815e-05	0.00023677	0.000372136
StAn 3	0.00727273	0.00165291	0.0293101	0.00679137	0.00966278	9.48754e-05	0.000239742	0.000335102
StAn 4	0.008	0.00152446	0.0285989	0.00772662	0.0105702	8.48694e-05	0.000230428	0.00032576
Om 1	0.116629	0.00831346	0.218727	0.130144	0.101888	0.000888191	0.00176855	0.00387173
Om 2	0.115566	0.00830122	0.223051	0.125779	0.101533	0.000891635	0.00191189	0.00396141
Om 3	0.124098	0.00854587	0.220718	0.130983	0.102085	0.000916954	0.00183163	0.00393552
Om 4	0.120657	0.00856422	0.240092	0.146259	0.111208	0.000869759	0.00179497	0.00363427
Sc 1	0.00889511	0.00869266	0.0337767	0.0209017	0.0168363	0.000279522	0.000180587	0.000336921
Sc 2	0.0080979	0.0082156	0.0329516	0.0191127	0.0171183	0.000295777	0.000192973	0.000320601
Sc 3	0.00855944	0.00869266	0.0336913	0.0189161	0.0171429	0.000301398	0.000183626	0.000298573
Sc 4	0.00974825	0.00829511	0.0369346	0.0173573	0.0189822	0.000327324	0.000181743	0.000282319

[truncated: 1 more sheets: Radar Chart ]
