# Supplementary material for: A Multiparametric Protocol for the Detailed Phytochemical and Antioxidant Characterisation of Plant Extracts
Source: Methods Protoc. 2023 Apr 5;6(2):40. doi: 10.3390/mps6020040 (PMC10144381; doi:10.3390/mps6020040)
Supplement: Supplementary file 1 [file mps-06-00040-s001.zip › Manuscript Dataset 1.xlsx]

## Sheet: Flavonoids
	Catechin μM in 100 μl	Catechin nmoles in 100 μl sample volume		A 500 nm	Net absorbance
					Values triplicates	Average	SD
	0	0	0	0	0	0	0
	10	1	1	0.0639	0.0265	0.0279333	0.00135769
	10	1		0.0655	0.0281
	10	1		0.0666	0.0292
	20	2	2	0.0958	0.0584	0.0578	0.000599999
	20	2		0.0952	0.0578
	20	2		0.0946	0.0572
	30	3	3	0.1222	0.0848	0.0892333	0.0078526
	30	3		0.122	0.0846
	30	3		0.1357	0.0983
	40	4	4	0.1552	0.1178	0.119367	0.00137961
	40	4		0.1573	0.1199
	40	4		0.1578	0.1204
	50	5	5	0.1872	0.1498	0.147433	0.00263122
	50	5		0.182	0.1446
	50	5		0.1853	0.1479
	60	6	6	0.2108	0.1734	0.173067	0.000577351
	60	6		0.2098	0.1724
	60	6		0.2108	0.1734
	70	7	7	0.2449	0.2075	0.203267	0.00367469
	70	7		0.2388	0.2014
	70	7		0.2383	0.2009
	80	8	8	0.2636	0.2262	0.232333	0.00647327
	80	8		0.2691	0.2317
	80	8		0.2765	0.2391
	90	9	9	0.2911	0.2537	0.253233	0.0011719
	90	9		0.2893	0.2519
	90	9		0.2915	0.2541
	100	10	10	0.3198	0.2824	0.279633	0.00380043
	100	10		0.3186	0.2812
	100	10		0.3127	0.2753
								Standard curve slope			0.0286
			RB	0.0376	0.0375	0.0375	0.037	0.0374
Sample			Dilution of the 100 μl sample volume used	A 500 nm	Net A 500 nm	nmoles catechin equivalents in 100 μl original extract volume	Concentration of extract dissolved in mg extract/ml ddH2O	Sample volume in assay	μmoles catechin/mg dried extract	Average	SD	CoV
1	Mc	1	25	0.267	5.74	200.699	50	100	0.0401399	0.0398339	0.00184032	4.61998
		2	25	0.2522	5.37	187.762	50	100	0.0375524
		3	25	0.264	5.665	198.077	50	100	0.0396154
		4	25	0.2778	6.01	210.14	50	100	0.042028
2	Uu	1	10	0.2634	2.26	79.021	50	100	0.0158042	0.0156346	0.00203782	13.034
		2	10	0.2924	2.55	89.1608	50	100	0.0178322
		3	10	0.2219	1.845	64.5105	50	100	0.0129021
		4	10	0.2662	2.288	80	50	100	0.016
3	Ln	1	50	0.2756	11.91	416.434	50	100	0.0832867	0.0783129	0.00471759	6.02402
		2	50	0.2702	11.64	406.993	50	100	0.0813986
		3	50	0.2495	10.605	370.804	50	100	0.0741608
		4	50	0.2502	10.64	372.028	50	100	0.0744056
4	So	1	100	0.256	21.86	764.336	50	100	0.152867	0.146958	0.0148461	10.1023
		2	100	0.2167	17.93	626.923	50	100	0.125385
		3	100	0.265	22.76	795.804	50	100	0.159161
		4	100	0.2525	21.51	752.098	50	100	0.15042
5	Ac	1	100	0.3435	30.61	1070.28	50	100	0.214056	0.227168	0.0210569	9.26933
		2	100	0.3927	35.53	1242.31	50	100	0.248462
		3	100	0.3826	34.52	1206.99	50	100	0.241399
		4	100	0.3302	29.28	1023.78	50	100	0.204755
6	Od	1	50	0.4221	19.235	672.552	50	100	0.13451	0.115411	0.015907	13.7829
		2	50	0.3287	14.565	509.266	50	100	0.101853
		3	50	0.3313	14.695	513.811	50	100	0.102762
		4	50	0.3878	17.52	612.587	50	100	0.122517
7	Sp	1	25	0.2953	6.4475	225.437	50	100	0.0450874	0.047146	0.00439409	9.32019
		2	25	0.2986	6.53	228.322	50	100	0.0456643
		3	25	0.3444	7.675	268.357	50	100	0.0536713
		4	25	0.29	6.315	220.804	50	100	0.0441608

## Sheet: Tannins
	Catechin μM in 100 μl	Catechin nmoles in 100 μl sample volume		A 500 nm	Net absorbance
					Values triplicates	Average	SD
	0	0	0	0	0	0	0
	10	1	1	0.0749	0.028125	0.0302917	0.00190875
	10	1		0.0785	0.031725
	10	1		0.0778	0.031025
	20	2	2	0.1486	0.101825	0.077725	0.0208717
	20	2		0.1123	0.065525
	20	2		0.1126	0.065825
	30	3	3	0.15	0.103225	0.107625	0.00504083
	30	3		0.1533	0.106525
	30	3		0.1599	0.113125
	40	4	4	0.1873	0.140525	0.147092	0.00604511
	40	4		0.1951	0.148325
	40	4		0.1992	0.152425
	50	5	5	0.2397	0.192925	0.191258	0.00165026
	50	5		0.238	0.191225
	50	5		0.2364	0.189625
	60	6	6	0.2725	0.225725	0.215925	0.0112601
	60	6		0.2504	0.203625
	60	6		0.2652	0.218425
	70	7	7	0.3	0.253225	0.246058	0.0102442
	70	7		0.2974	0.250625
	70	7		0.2811	0.234325
	80	8	8	0.3237	0.276925	0.288225	0.0150622
	80	8		0.3292	0.282425
	80	8		0.3521	0.305325
	90	9	9	0.3275	0.280725	0.288858	0.00912433
	90	9		0.3339	0.287125
	90	9		0.3455	0.298725
	100	10	10	0.3465	0.299725	0.311125	0.00987319
	100	10		0.3637	0.316925
	100	10		0.3635	0.316725
	200	20	20	0.7032	0.656425	0.628292	0.0293696
	200	20		0.6774	0.630625
	200	20		0.6446	0.597825
	500	50	50	1.1288	1.08203	1.12163	0.0546111
	500	50		1.1457	1.09892
	500	50		1.2307	1.18393
	600	60	60	1.3165	1.26972	1.27229	0.0335238
	600	60		1.2869	1.24013
	600	60		1.3538	1.30703
								Standard curve slope			0.0327
			RB	0.0454	0.0468	0.0477	0.0472	0.046775
Sample			Dilution of the 100 μl sample volume used	A 500 nm	Net A 500 nm	nmoles catechin equivalents in 100 μl original extract volume	Concentration of extract dissolved in mg extract/ml ddH2O	Sample volume in assay	μmoles catechin/mg dried extract	Average	SD	CoV
1	Mc	1	5	0.4129	1.83063	55.9824	50	100	0.0111965	0.0100566	0.000787763	7.83331
		2	5	0.3539	1.53562	46.961	50	100	0.0093922
		3	5	0.3658	1.59512	48.7806	50	100	0.00975612
		4	5	0.3699	1.61562	49.4075	50	100	0.0098815
2	Uu	1	5	0.2008	0.770125	23.5512	50	100	0.00471024	0.00478058	0.000234937	4.91441
		2	5	0.1981	0.756625	23.1384	50	100	0.00462768
		3	5	0.2145	0.838625	25.646	50	100	0.0051292
		4	5	0.199	0.761125	23.276	50	100	0.0046552
3	Ln	1	100	0.2006	15.3825	470.413	50	100	0.0940826	0.0892355	0.00748736	8.39056
		2	100	0.1992	15.2425	466.132	50	100	0.0932263
		3	100	0.1964	14.9625	457.569	50	100	0.0915138
		4	100	0.1745	12.7725	390.596	50	100	0.0781193
4	So	1	5	0.4125	1.82862	55.9213	50	100	0.0111843	0.0113341	0.00199499	17.6016
		2	5	0.3283	1.40762	43.0466	50	100	0.00860933
		3	5	0.4505	2.01863	61.7317	50	100	0.0123463
		4	5	0.4783	2.15763	65.9824	50	100	0.0131965
5	Ac	1	5	0.4345	1.93863	59.2852	50	100	0.011857	0.0113693	0.000410147	3.60751
		2	5	0.4235	1.88363	57.6032	50	100	0.0115206
		3	5	0.4127	1.82962	55.9518	50	100	0.0111904
		4	5	0.4035	1.78362	54.5451	50	100	0.010909
6	Od	1	5	0.2368	0.950125	29.0558	50	100	0.00581116	0.006263	0.000325659	5.19974
		2	5	0.2514	1.02312	31.2882	50	100	0.00625765
		3	5	0.2568	1.05012	32.1139	50	100	0.00642278
		4	5	0.2613	1.07262	32.802	50	100	0.0065604
7	Sp	1	10	0.3306	2.83825	86.7966	50	100	0.0173593	0.0146865	0.00413971	28.1871
		2	10	0.3297	2.82925	86.5214	50	100	0.0173043
		3	10	0.2996	2.52825	77.3165	50	100	0.0154633
		4	10	0.1877	1.40925	43.0963	50	100	0.00861927

## Sheet: Polyphenols
	Gallic acid μM in 100 μl	Gallic acid nmoles in 100 μl sample volume		A 765 nm	Net absorbance
					Values triplicates	Average	SD
	0	0	0	0	0	0	0
	10	1	1	0.1132	0.063425	0.063925	0.000458257
	10	1		0.1141	0.064325
	10	1		0.1138	0.064025
	20	2	2	0.1917	0.141925	0.143958	0.00441626
	20	2		0.1907	0.140925
	20	2		0.1988	0.149025
	30	3	3	0.2678	0.218025	0.212825	0.0110585
	30	3		0.2701	0.220325
	30	3		0.2499	0.200125
	40	4	4	0.3278	0.278025	0.279658	0.00728857
	40	4		0.3374	0.287625
	40	4		0.3231	0.273325
	50	5	5	0.4179	0.368125	0.364525	0.00676165
	50	5		0.4065	0.356725
	50	5		0.4185	0.368725
	60	6	6	0.4735	0.423725	0.425358	0.00165024
	60	6		0.4768	0.427025
	60	6		0.4751	0.425325
	70	7	7	0.5456	0.495825	0.492925	0.0107476
	70	7		0.5517	0.501925
	70	7		0.5308	0.481025
	80	8	8	0.5865	0.536725	0.551958	0.0274307
	80	8		0.5853	0.535525
	80	8		0.6334	0.583625
	90	9	9	0.674	0.624225	0.615692	0.0160079
	90	9		0.6754	0.625625
	90	9		0.647	0.597225
	100	10	10	0.7074	0.657625	0.663225	0.0163365
	100	10		0.7314	0.681625
	100	10		0.7002	0.650425
								Standard curve slope			0.0703
			RB	0.0499	0.0499	0.0495	0.0498	0.049775
Sample			Dilution of the 100 μl sample volume used	A 765 nm	Net A 765 nm	nmoles gallic acid equivalents in 100 μl original extract volume	Concentration of extract dissolved in mg extract/ml ddH2O	Sample volume in assay	μmoles gallic acid/mg dried extract	Average	SD	CoV
1	Mc	1	200	0.2905	48.145	684.851	50	100	0.13697	0.129602	0.00500377	3.86088
		2	200	0.2712	44.285	629.943	50	100	0.125989
		3	200	0.2753	45.105	641.607	50	100	0.128321
		4	200	0.2732	44.685	635.633	50	100	0.127127
2	Uu	1	20	0.6403	11.8105	168.001	50	100	0.0336003	0.035101	0.00207267	5.90487
		2	20	0.7097	13.1985	187.745	50	100	0.0375491
		3	20	0.6329	11.6625	165.896	50	100	0.0331792
		4	20	0.6838	12.6805	180.377	50	100	0.0360754
3	Ln	1	150	0.3963	51.9787	739.385	50	100	0.147877	0.144271	0.00497498	3.44836
		2	150	0.3976	52.1737	742.159	50	100	0.148432
		3	150	0.3726	48.4237	688.816	50	100	0.137763
		4	150	0.3849	50.2688	715.06	50	100	0.143012
4	So	1	250	0.4389	97.2812	1383.8	50	100	0.27676	0.256739	0.0202882	7.90228
		2	250	0.3755	81.4312	1158.34	50	100	0.231668
		3	250	0.4281	94.5812	1345.39	50	100	0.269079
		4	250	0.4005	87.6812	1247.24	50	100	0.249449
5	Ac	1	250	0.4595	102.431	1457.06	50	100	0.291412	0.275747	0.0209359	7.59243
		2	250	0.4657	103.981	1479.11	50	100	0.295821
		3	250	0.4071	89.3312	1270.71	50	100	0.254143
		4	250	0.4176	91.9563	1308.05	50	100	0.261611
6	Od	1	250	0.3187	67.2312	956.348	50	100	0.19127	0.206099	0.0190897	9.26239
		2	250	0.3784	82.1562	1168.65	50	100	0.23373
		3	250	0.3253	68.8813	979.819	50	100	0.195964
		4	250	0.3358	71.5062	1017.16	50	100	0.203432
7	Sp	1	250	0.2491	49.8312	708.837	50	100	0.141767	0.125551	0.015083	12.0135
		2	250	0.2298	45.0063	640.203	50	100	0.128041
		3	250	0.1978	37.0062	526.405	50	100	0.105281
		4	250	0.2285	44.6812	635.58	50	100	0.127116

## Sheet: FeRP 
	Gallic acid μM in 125 μl	Gallic acid nmoles in 125 μl sample volume		A 595 nm	Net absorbance
					Values triplicates	Average	SD
	0	0	0	0	0	0	0
	2	0.2	0.2	0.1555	0.0999	0.0997	0.000818533
	2	0.2		0.156	0.1004
	2	0.2		0.1544	0.0988
	4	0.4	0.4	0.2534	0.1978	0.196767	0.00100167
	4	0.4		0.2523	0.1967
	4	0.4		0.2514	0.1958
	5	0.5	0.5	0.3065	0.2509	0.2507	0.00121243
	5	0.5		0.3074	0.2518
	5	0.5		0.305	0.2494
	6	0.6	0.6	0.3579	0.3023	0.2946	0.00667308
	6	0.6		0.3466	0.291
	6	0.6		0.3461	0.2905
	8	0.8	0.8	0.4629	0.4073	0.4028	0.00948737
	8	0.8		0.4648	0.4092
	8	0.8		0.4475	0.3919
	9	0.9	0.9	0.5012	0.4456	0.443233	0.0025697
	9	0.9		0.4992	0.4436
	9	0.9		0.4961	0.4405
	10	1	1	0.5244	0.4688	0.4599	0.0136371
	10	1		0.5223	0.4667
	10	1		0.4998	0.4442
	20	2	2	0.9733	0.9177	0.879467	0.0574512
	20	2		0.9629	0.9073
	20	2		0.869	0.8134
	30	3	3	1.3965	1.3409	1.26753	0.0998684
	30	3		1.3635	1.3079
	30	3		1.2094	1.1538
	40	4	4	1.7364	1.6808	1.6891	0.0104245
	40	4		1.7413	1.6857
	40	4		1.7564	1.7008
	50	5	5	2.1565	2.1009	2.0846	0.0516177
	50	5		2.1817	2.1261
	50	5		2.0824	2.0268
	60	6	6	2.5247	2.4691	2.42787	0.0907691
	60	6		2.5463	2.4907
	60	6		2.3794	2.3238
	70	7	7	2.8144	2.7588	2.68043	0.104567
	70	7		2.7764	2.7208
	70	7		2.6173	2.5617
	80	8	8	2.8868	2.8312	2.8466	0.017545
	80	8		2.8985	2.8429
	80	8		2.9213	2.8657
	90	9	9	3.0841	3.0285	3.07483	0.0401862
	90	9		3.1514	3.0958
	90	9		3.1558	3.1002
	100	10	10	3.1531	3.0975	3.0709	0.0267006
	100	10		3.1267	3.0711
	100	10		3.0997	3.0441
								Standard curve slope			0.417
			RB	0.0557	0.0556	0.0555	0.0556	0.0556
Sample			Dilution of the 125 μl sample volume used	A 595 nm	Net A 595 nm	nmoles gallic acid equivalents in 125 μl original extract volume	Concentration of extract dissolved in mg extract/ml ddH2O	Sample volume in assay	μmoles gallic acid/mg dried extract	Average	SD	CoV
1	Mc	1	500	0.4603	202.35	485.252	50	125	0.0970504	0.0935671	0.00562391	6.01056
		2	500	0.4691	206.75	495.803	50	125	0.0991607
		3	500	0.4174	180.9	433.813	50	125	0.0867626
		4	500	0.4363	190.35	456.475	50	125	0.091295
2	Uu	1	100	0.4511	39.55	94.8441	50	125	0.0189688	0.0197734	0.00198946	10.0613
		2	100	0.5265	47.09	112.926	50	125	0.0225851
		3	100	0.4301	37.45	89.8082	50	125	0.0179616
		4	100	0.4638	40.82	97.8897	50	125	0.0195779
3	Ln	1	500	0.3977	171.05	410.192	50	125	0.0820384	0.0890647	0.00761304	8.54776
		2	500	0.4016	173	414.868	50	125	0.0829736
		3	500	0.4509	197.65	473.981	50	125	0.0947962
		4	500	0.4578	201.1	482.254	50	125	0.0964508
4	So	1	1000	0.543	487.4	1168.82	50	125	0.233765	0.222014	0.0120027	5.40626
		2	1000	0.4842	428.6	1027.82	50	125	0.205564
		3	1000	0.5286	473	1134.29	50	125	0.226859
		4	1000	0.5182	462.6	1109.35	50	125	0.22187
5	Ac	1	1000	0.4055	349.9	839.089	50	125	0.167818	0.158729	0.0146285	9.21599
		2	1000	0.3435	287.9	690.408	50	125	0.138082
		3	1000	0.3866	331	793.765	50	125	0.158753
		4	1000	0.4106	355	851.319	50	125	0.170264
6	Od	1	1000	0.4	344.4	825.899	50	125	0.16518	0.165456	0.0141187	8.53321
		2	1000	0.3648	309.2	741.487	50	125	0.148297
		3	1000	0.4006	345	827.338	50	125	0.165468
		4	1000	0.4369	381.3	914.388	50	125	0.182878
7	Sp	1	500	0.3223	133.35	319.784	50	125	0.0639568	0.0667266	0.00363131	5.44206
		2	500	0.3532	148.8	356.835	50	125	0.0713669
		3	500	0.3213	132.85	318.585	50	125	0.063717
		4	500	0.3386	141.5	339.329	50	125	0.0678657

## Sheet: CuRP
	Gallic acid μM in 125 μl	Gallic acid nmoles in 125 μl sample volume		A 450 nm	Net absorbance
					Values triplicates	Average	SD
	0	0	0	0	0	0	0
	10	1	1	0.1922	0.1495	0.150067	0.000602767
	10	1		0.1927	0.15
	10	1		0.1934	0.1507
	20	2	2	0.3744	0.3317	0.3288	0.00330604
	20	2		0.3679	0.3252
	20	2		0.3722	0.3295
	30	3	3	0.5356	0.4929	0.4933	0.00401498
	30	3		0.5322	0.4895
	30	3		0.5402	0.4975
	40	4	4	0.7136	0.6709	0.670067	0.000802064
	40	4		0.7127	0.67
	40	4		0.712	0.6693
	50	5	5	0.8418	0.7991	0.800267	0.00436847
	50	5		0.8393	0.7966
	50	5		0.8478	0.8051
	60	6	6	0.9519	0.9092	0.910067	0.00251464
	60	6		0.9556	0.9129
	60	6		0.9508	0.9081
	70	7	7	1.043	1.0003	0.9929	0.00819021
	70	7		1.037	0.9943
	70	7		1.0268	0.9841
	80	8	8	1.097	1.0543	1.06703	0.0116316
	80	8		1.1124	1.0697
	80	8		1.1198	1.0771
	90	9	9	1.1884	1.1457	1.1566	0.0175963
	90	9		1.1899	1.1472
	90	9		1.2196	1.1769
	100	10	10	1.2209	1.1782	1.1745	0.0173485
	100	10		1.1983	1.1556
	100	10		1.2324	1.1897
								Standard curve slope			0.1631
			RB	0.0429	0.0425	0.0428	0.0426	0.0427
Sample			Dilution of the 125 μl sample volume used	A 450 nm	Net A 450 nm	nmoles gallic acid equivalents in 125 μl original extract volume	Concentration of extract dissolved in mg extract/ml ddH2O	Sample volume in assay	μmoles gallic acid/mg dried extract	Average	SD	CoV
1	Mc	1	200	0.3073	52.92	324.464	50	125	0.0648927	0.066493	0.00243488	3.66186
		2	200	0.3197	55.4	339.669	50	125	0.0679338
		3	200	0.3246	56.38	345.678	50	125	0.0691355
		4	200	0.3037	52.2	320.049	50	125	0.0640098
2	Uu	1	200	0.1291	17.28	105.947	50	125	0.0211895	0.0231147	0.00254259	10.9999
		2	200	0.152	21.86	134.028	50	125	0.0268056
		3	200	0.1313	17.72	108.645	50	125	0.021729
		4	200	0.1354	18.54	113.673	50	125	0.0227345
3	Ln	1	200	0.3878	69.02	423.176	50	125	0.0846352	0.0863826	0.00392986	4.54937
		2	200	0.3844	68.34	419.007	50	125	0.0838014
		3	200	0.4188	75.22	461.189	50	125	0.0922379
		4	200	0.3887	69.2	424.28	50	125	0.0848559
4	So	1	200	0.8613	163.72	1003.8	50	125	0.20076	0.184727	0.0185843	10.0604
		2	200	0.7303	137.52	843.164	50	125	0.168633
		3	200	0.8618	163.82	1004.41	50	125	0.200883
		4	200	0.7303	137.52	843.164	50	125	0.168633
5	Ac	1	200	0.8744	166.34	1019.87	50	125	0.203973	0.206855	0.00879067	4.24968
		2	200	0.9395	179.36	1099.69	50	125	0.219939
		3	200	0.8638	164.22	1006.87	50	125	0.201373
		4	200	0.8669	164.84	1010.67	50	125	0.202134
6	Od	1	200	0.5445	100.36	615.328	50	125	0.123066	0.126242	0.00721318	5.71379
		2	200	0.6009	111.64	684.488	50	125	0.136898
		3	200	0.5361	98.68	605.028	50	125	0.121006
		4	200	0.5483	101.12	619.988	50	125	0.123998
7	Sp	1	200	0.3681	65.08	399.019	50	125	0.0798038	0.0725261	0.00867436	11.9603
		2	200	0.333	58.06	355.978	50	125	0.0711956
		3	200	0.2906	49.58	303.985	50	125	0.0607971
		4	200	0.362	63.86	391.539	50	125	0.0783078

## Sheet: DPPH
	Catechin μM in 100 μl	Catechin nmoles in 100 μl sample volume		A 515 nm	Net A	% scavenging
						Values in triplicates	Average	SD
	0	0	0	0	0	0	0	0
	5	0.5	0.5	0.8261	0.7828	9.76369	10.2747	3.89268
	5	0.5		0.853	0.8097	6.66282
	5	0.5		0.7859	0.7426	14.3977
	10	1	1	0.7501	0.7068	18.5245	21.6638	3.25644
	10	1		0.7248	0.6815	21.4409
	10	1		0.6937	0.6504	25.0259
	20	2	2	0.5303	0.487	43.8617	43.6004	2.98266
	20	2		0.5079	0.4646	46.4438
	20	2		0.5595	0.5162	40.4957
	30	3	3	0.3746	0.3313	61.8098	59.6546	2.04013
	30	3		0.3955	0.3522	59.4006
	30	3		0.40979	0.36649	57.7533
	40	4	4	0.2513	0.208	76.0231	76.1037	4.38672
	40	4		0.2883	0.245	71.7579
	40	4		0.2122	0.1689	80.5303
	50	5	5	0.2349	0.1916	77.9135	77.9212	0.33436
	50	5		0.2319	0.1886	78.2594
	50	5		0.2377	0.1944	77.5908
	60	6	6	0.1875	0.1442	83.3775	83.512	0.232937
	60	6		0.1875	0.1442	83.3775
	60	6		0.184	0.1407	83.781
	70	7	7	0.1768	0.1335	84.611	84.8069	0.475147
	70	7		0.1704	0.1271	85.3487
	70	7		0.1781	0.1348	84.4611
	80	8	8	0.21	0.1667	80.7839	84.05	2.84092
	80	8		0.1698	0.1265	85.4179
	80	8		0.1652	0.1219	85.9481
	90	9	9	0.1514	0.1081	87.5389	87.5696	0.174948
	90	9		0.1495	0.1062	87.7579
	90	9		0.1525	0.1092	87.4121
	100	10	10	0.1546	0.1113	87.17	87.0855	0.0809661
	100	10		0.156	0.1127	87.0086
	100	10		0.1554	0.1121	87.0778
								Standard curve slope			19.748
			Blank	0.0466	0.04			0.0433
			RB	0.9045	0.9262	0.9041	0.9084	0.9108
			Initial value	0.8675
Sample			Dilution of the 100 μl sample volume used	A 515 nm	Net A 515 nm	% scavenging	nmoles catechin equivalents in 100 μl original extract volume	Concentration of extract dissolved in mg extract/ml ddH2O	Sample volume in assay	μmoles catechin/mg dried extract	Average	SD	CoV
1	Mc	1	150	0.687	0.6437	25.7983	4.88936	50	100	0.000977871	0.000997164	1.49973e-05	1.50399
		2	150	0.6993	0.656	24.3804	4.98278	50	100	0.000996557
		3	150	0.711	0.6677	23.0317	5.07165	50	100	0.00101433
		4	150	0.7015	0.6582	24.1268	4.99949	50	100	0.000999899
2	Uu	1	150	0.7992	0.7559	12.8646	5.74159	50	100	0.00114832	0.00114896	4.98065e-06	0.433491
		2	150	0.7958	0.7525	13.2565	5.71577	50	100	0.00114315
		3	150	0.8038	0.7605	12.3343	5.77653	50	100	0.00115531
		4	150	0.7997	0.7564	12.8069	5.74539	50	100	0.00114908
3	Ln	1	150	0.6531	0.6098	29.706	4.63186	50	100	0.000926372	0.000889229	2.94485e-05	3.31169
		2	150	0.6102	0.5669	34.6513	4.30601	50	100	0.000861201
		3	150	0.6349	0.5916	31.804	4.49362	50	100	0.000898724
		4	150	0.6164	0.5731	33.9366	4.3531	50	100	0.00087062
4	So	1	150	0.5226	0.4793	44.7493	3.64062	50	100	0.000728124	0.000762761	3.54298e-05	4.64494
		2	150	0.5521	0.5088	41.3487	3.8647	50	100	0.000772939
		3	150	0.5318	0.4885	43.6888	3.7105	50	100	0.0007421
		4	150	0.5751	0.5318	38.6974	4.0394	50	100	0.000807879
5	Ac	1	150	0.5277	0.4844	44.1614	3.67936	50	100	0.000735872	0.0007748	5.15441e-05	6.65257
		2	150	0.5242	0.4809	44.5648	3.65278	50	100	0.000730555
		3	150	0.5657	0.5224	39.781	3.968	50	100	0.000793599
		4	150	0.5957	0.5524	36.3228	4.19587	50	100	0.000839174
6	Od	1	150	0.4999	0.4566	47.366	3.4682	50	100	0.00069364	0.000740999	5.33553e-05	7.20045
		2	150	0.5794	0.5361	38.2017	4.07206	50	100	0.000814412
		3	150	0.5114	0.4681	46.0403	3.55555	50	100	0.00071111
		4	150	0.5336	0.4903	43.4813	3.72417	50	100	0.000744835
7	Sp	1	150	0.6555	0.6122	29.4294	4.65009	50	100	0.000930018	0.000922119	1.72492e-05	1.87061
		2	150	0.6398	0.5965	31.2392	4.53084	50	100	0.000906168
		3	150	0.6421	0.5988	30.9741	4.54831	50	100	0.000909662
		4	150	0.6638	0.6205	28.4726	4.71314	50	100	0.000942627

## Sheet: ABTS
	catechin μM in 100 μl	catechin nmoles in 100 μl sample volume		A 734 nm	Net A	% scavenging
						Values in triplicates	Average	SD
	0	0	0	0	0	0	0	0
	5	0.5	0.5	0.8331	0.79295	15.3238	14.4731	0.938888
	5	0.5		0.8396	0.79945	14.6297
	5	0.5		0.8505	0.81035	13.4658
	10	1	1	0.7118	0.67165	28.277	27.5793	0.619944
	10	1		0.7203	0.68015	27.3693
	10	1		0.7229	0.68275	27.0917
	20	2	2	0.4874	0.44725	52.2398	52.635	0.472401
	20	2		0.4849	0.44475	52.5068
	20	2		0.4788	0.43865	53.1582
	30	3	3	0.2583	0.21815	76.7046	76.2561	0.569482
	30	3		0.2607	0.22055	76.4483
	30	3		0.2685	0.22835	75.6154
	40	4	4	0.1285	0.08835	90.5654	90.957	0.496795
	40	4		0.1264	0.08625	90.7897
	40	4		0.1196	0.07945	91.5158
	50	5	5	0.0927	0.05255	94.3884	94.1997	0.165548
	50	5		0.0951	0.05495	94.1321
	50	5		0.0956	0.05545	94.0787
	60	6	6	0.0843	0.04415	95.2854	95.3459	0.0526761
	60	6		0.0835	0.04335	95.3708
	60	6		0.0834	0.04325	95.3815
	70	7	7	0.0773	0.03715	96.0329	96.0614	0.0404286
	70	7		0.0766	0.03645	96.1076
	70	7		0.0772	0.03705	96.0436
	80	8	8	0.0734	0.03325	96.4494	96.4814	0.0320356
	80	8		0.0731	0.03295	96.4814
	80	8		0.0728	0.03265	96.5134
	90	9	9	0.0716	0.03145	96.6416	96.5383	0.0908208
	90	9		0.0729	0.03275	96.5028
	90	9		0.0732	0.03305	96.4707
	100	10	10	0.0697	0.02955	96.8445	96.9406	0.0834028
	100	10		0.0684	0.02825	96.9833
	100	10		0.0683	0.02815	96.994
								Standard curve slope			24.221
			Blank	0.0398	0.0405			0.04015
			RB	0.9778	0.977	0.9767	0.9749	0.9766
			Initial value	0.93645
Sample			Dilution of the 100 μl sample volume used	A 734 nm	Net A 734 nm	% scavenging	nmoles catechin equivalents in 100 μl original extract volume	Concentration of extract dissolved in mg extract/ml ddH2O	Sample volume in assay	μmoles catechin/mg dried extract	Average	SD	CoV
1	Mc	1	100	0.6495	0.60935	34.9298	2.51579	50	100	0.000503158	0.000519074	1.54967e-05	2.98544
		2	100	0.6943	0.65415	30.1458	2.70076	50	100	0.000540151
		3	100	0.663	0.62285	33.4882	2.57153	50	100	0.000514306
		4	100	0.6683	0.62815	32.9222	2.59341	50	100	0.000518682
2	Uu	1	50	0.8637	0.82355	12.0562	1.70007	50	100	0.000340015	0.0003328	1.24741e-05	3.74824
		2	50	0.8265	0.78635	16.0286	1.62328	50	100	0.000324656
		3	50	0.8793	0.83915	10.3903	1.73228	50	100	0.000346456
		4	50	0.8154	0.77525	17.2139	1.60037	50	100	0.000320073
3	Ln	1	150	0.4693	0.42915	54.1727	2.65771	50	100	0.000531543	0.000567214	3.07256e-05	5.41693
		2	150	0.4892	0.44905	52.0476	2.78095	50	100	0.000556191
		3	150	0.5276	0.48745	47.947	3.01876	50	100	0.000603753
		4	150	0.5063	0.46615	50.2216	2.88685	50	100	0.000577371
4	So	1	150	0.2975	0.25735	72.5186	1.59376	50	100	0.000318752	0.000354486	2.85322e-05	8.04891
		2	150	0.3349	0.29475	68.5247	1.82538	50	100	0.000365076
		3	150	0.352	0.31185	66.6987	1.93128	50	100	0.000386256
		4	150	0.321	0.28085	70.0091	1.7393	50	100	0.000347859
5	Ac	1	150	0.3556	0.31545	66.3143	1.95357	50	100	0.000390715	0.000371393	7.23289e-05	19.4751
		2	150	0.2611	0.22095	76.4056	1.36834	50	100	0.000273667
		3	150	0.4013	0.36115	61.4341	2.23659	50	100	0.000447318
		4	150	0.342	0.30185	67.7666	1.86935	50	100	0.00037387
6	Od	1	150	0.214	0.17385	81.4352	1.07665	50	100	0.00021533	0.000299771	5.70632e-05	19.0356
		2	150	0.3031	0.26295	71.9206	1.62844	50	100	0.000325688
		3	150	0.2967	0.25655	72.604	1.58881	50	100	0.000317761
		4	150	0.3149	0.27475	70.6605	1.70152	50	100	0.000340304
7	Sp	1	50	0.4457	0.40555	56.6928	0.837187	50	100	0.000167437	0.000176397	2.42753e-05	13.7618
		2	50	0.4864	0.44625	52.3466	0.921205	50	100	0.000184241
		3	50	0.3997	0.35955	61.605	0.742228	50	100	0.000148446
		4	50	0.5378	0.49765	46.8578	1.02731	50	100	0.000205462

## Sheet: Galvinoxyl 
	catechin μM in 100 μl	catechin nmoles in 100 μl sample volume		A 435 nm	Net A	% scavenging
						Values in triplicates	Average	SD
	0	0	0	0	0	0	0	0
	1	0.1	0.1	0.7444	0.69835	15.0865	13.3396	3.75335
	1	0.1		0.7942	0.74815	9.03122
	1	0.1		0.7377	0.69165	15.9011
	2	0.2	0.2	0.6205	0.57445	30.1517	29.4829	0.617009
	2	0.2		0.627	0.58095	29.3613
	2	0.2		0.6305	0.58445	28.9358
	3	0.3	0.3	0.4901	0.44405	46.0072	46.5909	2.93769
	3	0.3		0.4591	0.41305	49.7766
	3	0.3		0.5067	0.46065	43.9888
	4	0.4	0.4	0.3736	0.32755	60.1727	66.4306	5.57067
	4	0.4		0.307	0.26095	68.2707
	4	0.4		0.2858	0.23975	70.8484
	5	0.5	0.5	0.1928	0.14675	82.1564	78.6181	3.08117
	5	0.5		0.2338	0.18775	77.1712
	5	0.5		0.2391	0.19305	76.5267
	6	0.6	0.6	0.192	0.14595	82.2537	81.358	0.989336
	6	0.6		0.2081	0.16205	80.2961
	6	0.6		0.198	0.15195	81.5242
	7	0.7	0.7	0.1898	0.14375	82.5212	82.4564	0.0920682
	7	0.7		0.1912	0.14515	82.351
	7	0.7		0.19	0.14395	82.4969
	8	0.8	0.8	0.192	0.14595	82.2537	81.2648	1.57799
	8	0.8		0.1933	0.14725	82.0956
	8	0.8		0.2151	0.16905	79.4449
	9	0.9	0.9	0.1788	0.13275	83.8587	82.6266	1.19916
	9	0.9		0.1895	0.14345	82.5577
	9	0.9		0.1985	0.15245	81.4634
	10	1	1	0.1943	0.14825	81.974	81.7754	0.194674
	10	1		0.1975	0.15145	81.5849
	10	1		0.196	0.14995	81.7673
								Standard curve slope			158.34
			Blank	0.0453	0.0434	0.049	0.0465	0.04605
			RB	0.8706	0.8688	0.8689	0.8656	0.868475
			Initial value	0.822425
Sample			Dilution of the 100 μl sample volume used	A 435 nm	Net A 435 nm	% scavenging	nmoles catechin equivalents in 100 μl original extract volume	Concentration of extract dissolved in mg extract/ml ddH2O	Sample volume in assay	μmoles catechin/mg dried extract	Average	SD	CoV
1	Mc	1	4000	0.696	0.64995	20.9715	16.4191	50	100	0.00328382	0.00331287	6.40595e-05	1.93365
		2	4000	0.7034	0.65735	20.0717	16.606	50	100	0.00332121
		3	4000	0.7186	0.67255	18.2235	16.99	50	100	0.003398
		4	4000	0.689	0.64295	21.8227	16.2423	50	100	0.00324845
2	Uu	1	1000	0.6823	0.63625	22.6373	4.01825	50	100	0.00080365	0.00077021	2.60231e-05	3.3787
		2	1000	0.645	0.59895	27.1727	3.78268	50	100	0.000756537
		3	1000	0.6609	0.61485	25.2394	3.8831	50	100	0.00077662
		4	1000	0.6351	0.58905	28.3764	3.72016	50	100	0.000744032
3	Ln	1	4000	0.6747	0.62865	23.5614	15.881	50	100	0.0031762	0.00313705	7.71477e-05	2.45925
		2	4000	0.6841	0.63805	22.4185	16.1185	50	100	0.0032237
		3	4000	0.6587	0.61265	25.5069	15.4768	50	100	0.00309536
		4	4000	0.6503	0.60425	26.5283	15.2646	50	100	0.00305292
4	So	1	5000	0.501	0.45495	44.6819	14.3662	50	100	0.00287325	0.0029413	0.000249478	8.4819
		2	5000	0.5671	0.52105	36.6447	16.4535	50	100	0.0032907
		3	5000	0.5055	0.45945	44.1347	14.5083	50	100	0.00290167
		4	5000	0.4735	0.42745	48.0257	13.4979	50	100	0.00269957
5	Ac	1	5000	0.3821	0.33605	59.1391	10.6117	50	100	0.00212233	0.00235885	0.00023682	10.0397
		2	5000	0.4124	0.36635	55.4549	11.5685	50	100	0.00231369
		3	5000	0.4121	0.36605	55.4914	11.559	50	100	0.0023118
		4	5000	0.4716	0.42555	48.2567	13.4379	50	100	0.00268757
6	Od	1	4000	0.625	0.57895	29.6045	14.6255	50	100	0.0029251	0.00294948	0.000111036	3.76459
		2	4000	0.6142	0.56815	30.9177	14.3527	50	100	0.00287053
		3	4000	0.6621	0.61605	25.0935	15.5627	50	100	0.00311254
		4	4000	0.618	0.57195	30.4557	14.4487	50	100	0.00288973
7	Sp	1	4000	0.742	0.69595	15.3783	17.5812	50	100	0.00351623	0.00323355	0.000222601	6.88411
		2	4000	0.6822	0.63615	22.6495	16.0705	50	100	0.0032141
		3	4000	0.6857	0.63965	22.2239	16.1589	50	100	0.00323178
		4	4000	0.6343	0.58825	28.4737	14.8604	50	100	0.00297209

## Sheet: Averages and SD 
	Flavonoids		Tannins		Polyphenols		FeRP		CuRP		DPPH		ABTS		Galvinoxyl
	Average	SD	Average	SD	Average	SD	Average	SD	Average	SD	Average	SD	Average	SD	Average	SD
Mc	0.0398339	0.00184032	0.0100566	0.000787763	0.129602	0.00500377	0.0935671	0.00562391	0.066493	0.00243488	0.000997164	1.49973e-05	0.000519074	1.54967e-05	0.00331287	6.40595e-05
Uu	0.0156346	0.00203782	0.00478058	0.000234937	0.035101	0.00207267	0.0197734	0.00198946	0.0231147	0.00254259	0.00114896	4.98065e-06	0.0003328	1.24741e-05	0.00077021	2.60231e-05
Ln	0.0783129	0.00471759	0.0892355	0.00748736	0.144271	0.00497498	0.0890647	0.00761304	0.0863826	0.00392986	0.000889229	2.94485e-05	0.000567214	3.07256e-05	0.00313705	7.71477e-05
So	0.146958	0.0148461	0.0113341	0.00199499	0.256739	0.0202882	0.222014	0.0120027	0.184727	0.0185843	0.000762761	3.54298e-05	0.000354486	2.85322e-05	0.0029413	0.000249478
Ac	0.227168	0.0210569	0.0113693	0.000410147	0.275747	0.0209359	0.158729	0.0146285	0.206855	0.00879067	0.0007748	5.15441e-05	0.000371393	7.23289e-05	0.00235885	0.00023682
Od	0.115411	0.015907	0.006263	0.000325659	0.206099	0.0190897	0.165456	0.0141187	0.126242	0.00721318	0.000740999	5.33553e-05	0.000299771	5.70632e-05	0.00294948	0.000111036
Sp	0.047146	0.00439409	0.0146865	0.00413971	0.125551	0.015083	0.0667266	0.00363131	0.0725261	0.00867436	0.000922119	1.72492e-05	0.000176397	2.42753e-05	0.00323355	0.000222601

## Sheet: Values of individual replicates
	Flavonoids	Tannins	Polyphenols	FeRP	CuRP	DPPH	ABTS	Galvinoxyl
Mc 1	0.0401399	0.0111965	0.13697	0.0970504	0.0648927	0.000977871	0.000503158	0.00328382
Mc 2	0.0375524	0.0093922	0.125989	0.0991607	0.0679338	0.000996557	0.000540151	0.00332121
Mc 3	0.0396154	0.00975612	0.128321	0.0867626	0.0691355	0.00101433	0.000514306	0.003398
Mc 4	0.042028	0.0098815	0.127127	0.091295	0.0640098	0.000999899	0.000518682	0.00324845
Uu 1	0.0158042	0.00471024	0.0336003	0.0189688	0.0211895	0.00114832	0.000340015	0.00080365
Uu 2	0.0178322	0.00462768	0.0375491	0.0225851	0.0268056	0.00114315	0.000324656	0.000756537
Uu 3	0.0129021	0.0051292	0.0331792	0.0179616	0.021729	0.00115531	0.000346456	0.00077662
Uu 4	0.016	0.0046552	0.0360754	0.0195779	0.0227345	0.00114908	0.000320073	0.000744032
Ln 1	0.0832867	0.0940826	0.147877	0.0820384	0.0846352	0.000926372	0.000531543	0.0031762
Ln 2	0.0813986	0.0932263	0.148432	0.0829736	0.0838014	0.000861201	0.000556191	0.0032237
Ln 3	0.0741608	0.0915138	0.137763	0.0947962	0.0922379	0.000898724	0.000603753	0.00309536
Ln 4	0.0744056	0.0781193	0.143012	0.0964508	0.0848559	0.00087062	0.000577371	0.00305292
So 1	0.152867	0.0111843	0.27676	0.233765	0.20076	0.000728124	0.000318752	0.00287325
So 2	0.125385	0.00860933	0.231668	0.205564	0.168633	0.000772939	0.000365076	0.0032907
So 3	0.159161	0.0123463	0.269079	0.226859	0.200883	0.0007421	0.000386256	0.00290167
So 4	0.15042	0.0131965	0.249449	0.22187	0.168633	0.000807879	0.000347859	0.00269957
Ac 1	0.214056	0.011857	0.291412	0.167818	0.203973	0.000735872	0.000390715	0.00212233
Ac 2	0.248462	0.0115206	0.295821	0.138082	0.219939	0.000730555	0.000273667	0.00231369
Ac 3	0.241399	0.0111904	0.254143	0.158753	0.201373	0.000793599	0.000447318	0.0023118
Ac 4	0.204755	0.010909	0.261611	0.170264	0.202134	0.000839174	0.00037387	0.00268757
Od 1	0.13451	0.00581116	0.19127	0.16518	0.123066	0.00069364	0.00021533	0.0029251
Od 2	0.101853	0.00625765	0.23373	0.148297	0.136898	0.000814412	0.000325688	0.00287053
Od 3	0.102762	0.00642278	0.195964	0.165468	0.121006	0.00071111	0.000317761	0.00311254
Od 4	0.122517	0.0065604	0.203432	0.182878	0.123998	0.000744835	0.000340304	0.00288973
Sp 1	0.0450874	0.0173593	0.141767	0.0639568	0.0798038	0.000930018	0.000167437	0.00351623
Sp 2	0.0456643	0.0173043	0.128041	0.0713669	0.0711956	0.000906168	0.000184241	0.0032141
Sp 3	0.0536713	0.0154633	0.105281	0.063717	0.0607971	0.000909662	0.000148446	0.00323178
Sp 4	0.0441608	0.00861927	0.127116	0.0678657	0.0783078	0.000942627	0.000205462	0.00297209

[truncated: 1 more sheets: Radar Chart ]
